# Supplementary material for: Drying banana seeds for ex situ conservation
Source: Conserv Physiol. 2022 Jan 12;10(1):coab099. doi: 10.1093/conphys/coab099 (PMC9041424; doi:10.1093/conphys/coab099)
Supplement: suppl_data_coab099 [file suppl_data_coab099.zip]

Archive with 2 entries (2 files):
- DryingBananaSeeds_ConPhy_SuppFigsTables_compressed.docx
- DryingBananaSeeds_ConPhy_SuppMethods.docx
